# Supplementary material for: Two Loci Contribute to Age-Related Hearing Loss Resistance in the Japanese Wild-Derived Inbred MSM/Ms Mice
Source: Biomedicines. 2022 Sep 7;10(9):2221. doi: 10.3390/biomedicines10092221 (PMC9496148; doi:10.3390/biomedicines10092221)
Supplement: Supplementary file 1 [file biomedicines-10-02221-s001.zip]

Archive with 1 entries (1 files):
- biomedicines-1863754-supplementary.pdf
